# Supplementary material for: Nano-Graphene Layer from Facile, Scalable and Eco-Friendly Liquid Phase Exfoliation Strategy as Effective Barrier Layer for High-Performance and Durable Direct Liquid Alcohol Fuel Cells
Source: Molecules. 2022 May 9;27(9):3044. doi: 10.3390/molecules27093044 (PMC9100842; doi:10.3390/molecules27093044)
Supplement: Supplementary file 1 [file molecules-27-03044-s001.zip]

Archive with 1 entries (1 files):
- molecules-1676546-supplementary.pdf
